# Supplementary material for: Carbonized Aminal-Linked Porous Organic Polymers Containing Pyrene and Triazine Units for Gas Uptake and Energy Storage
Source: Polymers (Basel). 2023 Apr 14;15(8):1891. doi: 10.3390/polym15081891 (PMC10146094; doi:10.3390/polym15081891)
Supplement: Supplementary file 1 [file polymers-15-01891-s001.zip]

Archive with 1 entries (1 files):
- polymers-2284852-supplementary.pdf
